# Supplementary material for: Identification of a Partial and Selective TRPV1 Agonist CPIPC for Alleviation of Inflammatory Pain
Source: Molecules. 2022 Aug 25;27(17):5428. doi: 10.3390/molecules27175428 (PMC9457966; doi:10.3390/molecules27175428)
Supplement: Supplementary file 1 [file molecules-27-05428-s001.zip]

Archive with 1 entries (1 files):
- molecules-1862857-supplementary.pdf
